# Supplementary material for: Harnessing Maxwell’s demon to establish a macroscale concentration gradient
Source: Nat Chem. 2024 Jun 10;16(9):1558–64. doi: 10.1038/s41557-024-01549-2 (PMC11374679; doi:10.1038/s41557-024-01549-2)
Supplement: Supplementary file 2 — Raw data of the NMR and UV measurements for systems 1, 2 and 3. [file 41557_2024_1549_MOESM2_ESM.xlsx]

## Sheet: System 1
		System 1	Maxwell's Demon Experiment								System 1
		IS	0.25 mM coronene (normalized to 100)
		Error	Systematic			0.05
			Noise level			2
	Arm I	Arm I
		Time (day)	cis-FAB									trans-FAB									FAB (total)
			∫Hj-cis	∂Hj-cis	∫Hk-cis	∂Hk-cis	Fcis	∂Fcis	[cis-FAB]	∂[cis-FAB]	%∂[cis-FAB]	∫Hj-trans	∂Hj-trans	∫Hk-trans	∂Hk-trans	Ftrans	∂Ftrans	[trans-FAB]	∂[trans-FAB]	%∂[trans-FAB]	[FAB] (I)	∂[FAB] (I)	%∂[FAB] (I)
	Forward transport (530 nm)	0	68.45	5.4225	138.7	8.935	34.525	1.74195	1.03575	0.0893731	8.62883	620.83	33.0415	1238.14	63.907	309.828	11.9906	9.29485	0.743457	7.99859	10.3306	0.748809	7.24846
		0.5	478.68	25.934	1006.58	52.329	247.543	9.73381	7.4263	0.596244	8.02882	106.98	7.349	213.5	12.675	53.4133	2.4419	1.6024	0.133971	8.36065	9.0287	0.61111	6.76853
		2	506.31	27.3155	1021.09	53.0545	254.567	9.94557	7.637	0.612217	8.01646	65.9	5.295	117.76	7.888	30.61	1.5834	0.9183	0.079928	8.70391	8.5553	0.617412	7.21672
		5	494.27	26.7135	1016.43	52.8215	251.783	9.86537	7.5535	0.605941	8.02199	47.88	4.394	95.02	6.751	23.8167	1.3425	0.7145	0.0642151	8.98742	8.268	0.609334	7.36979
		10	490.2	26.51	981.86	51.093	245.343	9.59351	7.3603	0.590156	8.0181	50.74	4.537	104.24	7.212	25.83	1.42007	0.7749	0.0689727	8.90085	8.1352	0.594173	7.30373
		15	472.57	25.6285	957.47	49.8735	238.34	9.34551	7.1502	0.573689	8.0234	53.63	4.6815	104.41	7.2205	26.34	1.43423	0.7902	0.0700781	8.8684	7.9404	0.577953	7.27864
		20	466.62	25.331	969.8	50.49	239.403	9.41467	7.1821	0.576652	8.02901	50.42	4.521	102.53	7.1265	25.4917	1.4066	0.76475	0.0681644	8.9133	7.94685	0.580666	7.30687
		24	477.45	25.8725	972.1	50.605	241.592	9.47255	7.24775	0.581509	8.0233	53.56	4.678	105.66	7.283	26.5367	1.44266	0.7961	0.0705595	8.86315	8.04385	0.585774	7.28226
	Reverse transport (400 nm)	27	54.31	4.7155	138.12	8.906	32.0717	1.67956	0.96215	0.0841125	8.74214	602.59	32.1295	1189.6	61.48	298.698	11.5615	8.96095	0.716774	7.99887	9.9231	0.721693	7.27286
		30	62.43	5.1215	150.7	9.535	35.5217	1.8039	1.06565	0.0921582	8.64808	631.79	33.5895	1267.58	65.379	316.562	12.2505	9.49685	0.759604	7.99849	10.5625	0.765174	7.24425
		33	66.69	5.3345	159.52	9.976	37.7017	1.88545	1.13105	0.097303	8.60289	625.4	33.27	1254.81	64.7405	313.368	12.1315	9.40105	0.752008	7.99919	10.5321	0.758277	7.19968
		36	63.22	5.161	155.78	9.789	36.5	1.84436	1.095	0.0945343	8.63327	661.1	35.055	1262.37	65.1185	320.578	12.3258	9.61735	0.768082	7.98642	10.7123	0.773877	7.22416
		39	48.77	4.4385	148.27	9.4135	32.84	1.73457	0.9852	0.0863938	8.76916	656.9	34.845	1282.59	66.1295	323.248	12.458	9.69745	0.774907	7.99083	10.6826	0.779708	7.29883
		44	60.03	5.0015	149.34	9.467	34.895	1.78449	1.04685	0.0907517	8.66902	654.3	34.715	1299.5	66.975	325.633	12.5729	9.769	0.780956	7.99423	10.8159	0.786212	7.26907
	Arm II	Arm II
		Time (day)	cis-FAB									trans-FAB									FAB (total)
			∫Hj-cis	∂Hj-cis	∫Hk-cis	∂Hk-cis	Fcis	∂Fcis	[cis-FAB]	∂[cis-FAB]	%∂[cis-FAB]	∫Hj-trans	∂Hj-trans	∫Hk-trans	∂Hk-trans	Ftrans	∂Ftrans	[trans-FAB]	∂[trans-FAB]	%∂[trans-FAB]	[FAB] (II)	∂[FAB] (II)	%∂[FAB] (II)
	Forward transport (400 nm)	0	70.54	5.527	143.93	9.1965	35.745	1.78826	1.07235	0.0922646	8.60397	598.47	31.9235	1196.74	61.837	299.202	11.5985	8.97605	0.718236	8.0017	10.0484	0.724138	7.2065
		0.5	65.63	5.2815	144.96	9.248	35.0983	1.77498	1.05295	0.0909293	8.63567	595.52	31.776	1186.53	61.3265	297.008	11.5117	8.91025	0.712945	8.0014	9.9632	0.71872	7.21374
		2	58.92	4.946	132.8	8.64	31.9533	1.65925	0.9586	0.0835493	8.71577	594.17	31.7085	1197.25	61.8625	298.57	11.5859	8.9571	0.716893	8.00363	9.9157	0.721745	7.27881
		5	57.79	4.8895	120.47	8.0235	29.71	1.56599	0.8913	0.0781008	8.76257	610.78	32.539	1213.96	62.698	304.123	11.7731	9.1237	0.729816	7.99912	10.015	0.733983	7.32883
		10	63.7	5.185	133.95	8.6975	32.9417	1.68762	0.98825	0.0857251	8.67444	639.22	33.961	1275.19	65.7595	319.068	12.3352	9.57205	0.765441	7.99662	10.5603	0.770226	7.2936
		15	57.63	4.8815	131.32	8.566	31.4917	1.64321	0.94475	0.0824842	8.7308	648.93	34.4465	1298.31	66.9155	324.54	12.5435	9.7362	0.778521	7.99615	10.6809	0.782878	7.32967
		20	62.92	5.146	148.66	9.433	35.2633	1.79089	1.0579	0.09149	8.64826	644.3	34.215	1287.94	66.397	322.04	12.449	9.6612	0.772555	7.99647	10.7191	0.777953	7.25764
		24	57.85	4.8925	136.02	8.801	32.3117	1.67824	0.96935	0.0844931	8.71647	647.32	34.366	1292.95	66.6475	323.378	12.4977	9.70135	0.77572	7.996	10.6707	0.780308	7.31263
	Reverse transport (530 nm)	27	509.7	27.485	1055.53	54.7765	260.872	10.2142	7.82615	0.627707	8.02063	61.87	5.0935	106.5	7.325	28.0617	1.48697	0.84185	0.0739099	8.77946	8.668	0.632043	7.29168
		30	470.9	25.545	1023.36	53.168	249.043	9.83105	7.4713	0.60042	8.03635	57.57	4.8785	106.82	7.341	27.3983	1.46903	0.82195	0.0724755	8.81751	8.29325	0.604778	7.29242
		33	454.88	24.744	960.18	50.009	235.843	9.29929	7.0753	0.568439	8.03413	61.66	5.083	124.03	8.2015	30.9483	1.60815	0.92845	0.0809409	8.71785	8.00375	0.574172	7.17379
		36	442.62	24.131	934.92	48.746	229.59	9.06531	6.8877	0.553552	8.03682	64.33	5.2165	109.49	7.4745	28.97	1.51914	0.8691	0.0760141	8.7463	7.7568	0.558747	7.20332
		39	455.94	24.797	935.83	48.7915	231.962	9.12186	6.95885	0.558724	8.02898	51.95	4.5975	88.28	6.414	23.3717	1.31526	0.70115	0.0629746	8.98162	7.66	0.562262	7.34024
		44	455.79	24.7895	947.87	49.3935	233.943	9.21086	7.0183	0.56366	8.03129	60.09	5.0045	85.88	6.294	24.3283	1.34019	0.72985	0.0650125	8.90765	7.74815	0.567397	7.323

## Sheet: System 2
		System 3	Naphthalene Counterflow Augments Maxwell's Demon Experiment								System 2
		IS	0.25 mM coronene (normalized to 100)																							System 2 - Naphthalene
		Error	Systematic			0.05
			Noise level			2
	Arm I	Arm I																								Arm I	Arm I
		Time (day)	cis-FAB									trans-FAB									FAB (total)						Time (day)	Naphthalene (Arm I)
			∫Hj-cis	∂Hj-cis	∫Hk-cis	∂Hk-cis	Fcis	∂Fcis	[cis-FAB]	∂[cis-FAB]	%∂[cis-FAB]	∫Hj-trans	∂Hj-trans	∫Hk-trans	∂Hk-trans	Ftrans	∂Ftrans	[trans-FAB]	∂[trans-FAB]	%∂[trans-FAB]	[FAB] (I)	∂[FAB] (I)	%∂[FAB] (I)					∫Ha	∂Ha	∫Hb	∂Hb	N	∂N	[Naphthalene] (I)	∂[Naphthalene] (I)	%∂[Naphthalene] (I)
	Forward transport (530 nm)	0	68.45	5.4225	138.7	8.935	34.525	1.74195	1.03575	0.0893731	8.62883	620.83	33.0415	1238.14	63.907	309.828	11.9906	9.29485	0.743457	7.99859	10.3306	0.748809	7.24846			Forward transport (530 nm)	0	0	2	0	2	0	1.41421	0	0	0
		0.5	486.73	26.3365	1014.63	52.7315	250.227	9.82376	7.5068	0.602479	8.02577	57.67	4.8835	137.77	8.8885	32.5733	1.69028	0.9772	0.0851496	8.71363	8.484	0.608466	7.17193				0.5	84.25	6.2125	92.21	6.6105	88.23	4.5358	0.661725	0.0574706	8.68497
		3	457.92	24.896	926.7	48.335	230.77	9.06165	6.9231	0.555658	8.02614	49.16	4.458	97.7	6.885	24.4767	1.36704	0.7343	0.065757	8.95506	7.6574	0.559535	7.30712				3	345.8	19.29	342.53	19.1265	344.165	13.5824	2.58124	0.207424	8.03584
		6	452.81	24.6405	924.39	48.2195	229.533	9.02508	6.886	0.552856	8.0287	51.74	4.587	100.31	7.0155	25.3417	1.397	0.76025	0.0677388	8.91007	7.64625	0.556991	7.2845				6	505.12	27.256	501.95	27.0975	503.535	19.2169	3.77651	0.301092	7.97276
		9	454.26	24.713	917.99	47.8995	228.708	8.98315	6.86125	0.55073	8.02667	48.08	4.404	92.17	6.6085	23.375	1.32358	0.70125	0.0631369	9.00348	7.5625	0.554337	7.33008				9	666.93	35.3465	662.96	35.148	664.945	24.9237	4.98709	0.395992	7.94035
		12	444	24.2	902.37	47.1185	224.395	8.82829	6.73185	0.540557	8.02985	38.78	3.939	92.56	6.628	21.89	1.28502	0.6567	0.0599942	9.13571	7.38855	0.543876	7.36107				12	742.06	39.103	725.39	38.2695	733.725	27.3569	5.50294	0.436441	7.93106
		15	437.85	23.8925	894.59	46.7295	222.073	8.74722	6.6622	0.535115	8.03211	41.49	4.0745	92	6.6	22.2483	1.29273	0.66745	0.0607202	9.09733	7.32965	0.538549	7.34755				15	729.49	38.4745	728.82	38.441	729.155	27.1937	5.46866	0.433748	7.93152
		20	427.63	23.3815	894.49	46.7245	220.353	8.70803	6.6106	0.531392	8.03848	41.32	4.066	93.89	6.6945	22.535	1.30542	0.67605	0.0614266	9.08611	7.28665	0.53493	7.34124				20	727.2	38.36	720.91	38.0455	724.055	27.0137	5.43041	0.43075	7.93218
	Reverse transport (400 nm)	21	72.71	5.6355	158.55	9.9275	38.5433	1.90259	1.1563	0.0990419	8.56542	447.61	24.3805	892.24	46.612	223.308	8.76719	6.69925	0.53767	8.02582	7.85555	0.546716	6.95961			Reverse transport (400 nm)	21	677.01	35.8505	683.3	36.165	680.155	25.4616	5.10116	0.404936	7.93812
		23	52.27	4.6135	121.59	8.0795	28.9767	1.55065	0.8693	0.0765958	8.8112	503.07	27.1535	1008.77	52.4385	251.973	9.84196	7.5592	0.605946	8.01601	8.4285	0.610768	7.24647				23	662.96	35.148	665.07	35.2535	664.015	24.8907	4.98011	0.395445	7.94049
		26	48.74	4.437	134.38	8.719	30.52	1.63051	0.9156	0.0806256	8.80576	543.1	29.155	1086.84	56.342	271.657	10.5731	8.1497	0.652731	8.00926	9.0653	0.657691	7.25504				26	640.85	34.0425	640.57	34.0285	640.71	24.0667	4.80532	0.381742	7.94415
		29	56.05	4.8025	133.09	8.6545	31.5233	1.64962	0.9457	0.0826524	8.73981	576.27	30.8135	1163.51	60.1755	289.963	11.2677	8.6989	0.696456	8.00626	9.6446	0.701343	7.27188				29	621.19	33.0595	638.76	33.938	629.975	23.6892	4.72481	0.375437	7.94608
		32	62.58	5.129	139.41	8.9705	33.665	1.72221	1.00995	0.0875637	8.67011	613.58	32.679	1232.91	63.6455	307.748	11.9241	9.23245	0.73867	8.0008	10.2424	0.743842	7.26238				32	593.4	31.67	614.51	32.7255	603.955	22.7703	4.52966	0.360142	7.95075
		35	52.48	4.624	153.65	9.6825	34.355	1.78833	1.03065	0.0899071	8.72333	621.67	33.0835	1232.85	63.6425	309.087	11.9546	9.2726	0.741572	7.99746	10.3033	0.747003	7.25016				35	555.37	29.7685	550.41	29.5205	552.89	20.962	4.14668	0.330109	7.9608
		40	50.67	4.5335	147.48	9.374	33.025	1.73545	0.99075	0.0867201	8.75298	623.39	33.1695	1251.09	64.5545	312.413	12.0963	9.3724	0.749742	7.99946	10.3632	0.75474	7.28292				40	509.79	27.4895	512.62	27.631	511.205	19.4881	3.83404	0.305601	7.97075
		45	57.36	4.868	149.85	9.4925	34.535	1.77799	1.03605	0.0900266	8.6894	626.02	33.301	1246.16	64.308	312.03	12.0698	9.3609	0.748653	7.99766	10.397	0.754047	7.25257				45	470.96	25.548	485.52	26.276	478.24	18.3244	3.5868	0.286229	7.98006
	Arm II	Arm II																								Arm II	Arm II
		Time (day)	cis-FAB									trans-FAB									FAB (total)						Time (day)	Naphthalene (Arm II)
			∫Hj-cis	∂Hj-cis	∫Hk-cis	∂Hk-cis	Fcis	∂Fcis	[cis-FAB]	∂[cis-FAB]	%∂[cis-FAB]	∫Hj-trans	∂Hj-trans	∫Hk-trans	∂Hk-trans	Ftrans	∂Ftrans	[trans-FAB]	∂[trans-FAB]	%∂[trans-FAB]	[FAB] (II)	∂[FAB] (II)	%∂[FAB] (II)					∫Ha	∂Ha	∫Hb	∂Hb	N	∂N	[Naphthalene] (I)	∂[Naphthalene] (I)	%∂[Naphthalene] (I)
	Forward transport (400 nm)	0	72.97	5.6485	237.54	13.877	51.7517	2.49709	1.55255	0.131996	8.50188	628.98	33.449	1222.75	63.1375	308.622	11.9084	9.25865	0.740047	7.99304	10.8112	0.751727	6.95322			Forward transport (400 nm)	0	1515.94	77.797	1507.8	77.39	1511.87	54.8671	11.339	0.894061	7.88481
		0.5	65.09	5.2545	162.5	10.125	37.9317	1.90121	1.13795	0.0979709	8.60942	669.33	35.4665	1326.42	68.321	332.625	12.8297	9.97875	0.797534	7.99232	11.1167	0.803529	7.22812				0.5	1393.57	71.6785	1378.82	70.941	1386.19	50.4243	10.3965	0.82015	7.88874
		3	55.63	4.7815	161.37	10.0685	36.1667	1.8577	1.085	0.0942037	8.68237	683.33	36.1665	1344.61	69.2305	337.99	13.018	10.1397	0.810128	7.98967	11.2247	0.815587	7.266				3	1056.76	54.838	1048.08	54.404	1052.42	38.6232	7.89315	0.623851	7.9037
		6	66.42	5.321	160.98	10.049	37.9	1.89514	1.137	0.0978108	8.60253	697.92	36.896	1384.23	71.2115	347.025	13.367	10.4108	0.831799	7.98981	11.5478	0.83753	7.25276				6	889.89	46.4945	881.49	46.0745	885.69	32.7284	6.64268	0.5258	7.91548
		9	69.83	5.4915	174.8	10.74	40.7717	2.01042	1.22315	0.10473	8.56236	747.11	39.3555	1470.14	75.507	369.542	14.1913	11.0862	0.885149	7.9842	12.3094	0.891323	7.24099				9	707.51	37.3755	711.36	37.568	709.435	26.4966	5.32076	0.422153	7.93407
		12	61.68	5.084	166.26	10.313	37.99	1.91634	1.1397	0.0983352	8.62817	757.75	39.8875	1510.01	77.5005	377.96	14.5271	11.3388	0.905494	7.9858	12.4785	0.910817	7.29909				12	655.05	34.7525	659.57	34.9785	657.31	24.6538	4.92982	0.391503	7.94152
		15	51.1	4.555	175.39	10.7695	37.7483	1.94886	1.13245	0.0984999	8.69794	780.14	41.007	1570.84	80.542	391.83	15.0634	11.7549	0.938768	7.98618	12.8873	0.943921	7.3244				15	645.77	34.2885	629.39	33.4695	637.58	23.9578	4.78185	0.379908	7.94479
		20	72.62	5.631	164.92	10.246	39.59	1.94857	1.1877	0.101633	8.55715	791.86	41.593	1585.56	81.278	396.237	15.217	11.8871	0.949098	7.98427	13.0748	0.954524	7.30049				20	636.35	33.8175	622.49	33.1245	629.42	23.6688	4.72065	0.375108	7.94612
	Reverse transport (530 nm)	21	692.17	36.6085	1454.69	74.7345	357.81	13.8699	10.7343	0.858917	8.00162	113.68	7.684	210.05	12.5025	53.955	2.44584	1.61865	0.134989	8.33961	12.353	0.86946	7.03848			Reverse transport (530 nm)	21	611.62	32.581	607.01	32.3505	609.315	22.9569	4.56986	0.363283	7.94954
		23	671.92	35.596	1408.78	72.439	346.783	13.4521	10.4035	0.832588	8.00296	78.05	5.9025	128.17	8.4085	34.37	1.71223	1.0311	0.0885894	8.59174	11.4346	0.837288	7.32241				23	597.34	31.867	584.72	31.236	591.03	22.3114	4.43272	0.352536	7.95303
		26	625.69	33.2845	1396.09	71.8045	336.963	13.1906	10.1089	0.810755	8.02021	70.19	5.5095	120.26	8.013	31.7417	1.62072	0.95225	0.0825063	8.66435	11.0611	0.814942	7.36761				26	633.45	33.6725	630.23	33.5115	631.84	23.7532	4.7388	0.376527	7.94562
		29	611.54	32.577	1334.67	68.7335	324.368	12.6771	9.73105	0.780151	8.01713	63.74	5.187	116.71	7.8355	30.075	1.56613	0.90225	0.078717	8.72453	10.6333	0.784113	7.37412				29	571.52	30.576	582.27	31.1135	576.895	21.8114	4.32671	0.344224	7.95579
		32	603.11	32.1555	1249.63	64.4815	308.79	12.0091	9.2637	0.741819	8.0078	60.41	5.0205	114.38	7.719	29.1317	1.53468	0.87395	0.0765655	8.76085	10.1377	0.74576	7.35634				32	578.72	30.936	567.71	30.3855	573.215	21.6813	4.29911	0.342061	7.95654
		35	564.28	30.214	1175.97	60.7985	290.042	11.3154	8.70125	0.697296	8.01374	61.34	5.067	118.26	7.913	29.9333	1.56605	0.898	0.0784769	8.73908	9.59925	0.701698	7.30992				35	575.78	30.789	577.9	30.895	576.84	21.8086	4.3263	0.344189	7.95574
		40	556.07	29.8035	1131.53	58.5765	281.267	10.9538	8.438	0.675918	8.01041	60.98	5.049	98.48	6.924	26.5767	1.42823	0.7973	0.0703614	8.82496	9.2353	0.679571	7.3584				40	594.99	31.7495	585.68	31.284	590.335	22.2863	4.42751	0.352125	7.95312
		45	543.8	29.19	1117.58	57.879	276.897	10.8039	8.3069	0.665713	8.01397	67.45	5.3725	103.05	7.1525	28.4167	1.49092	0.8525	0.0745765	8.74798	9.1594	0.669877	7.31355				45	602.69	32.1345	591.87	31.5935	597.28	22.5321	4.4796	0.356209	7.95181

## Sheet: System 3
		System 3	Maxwell's Demon Drives Naphthalene Counterflow Experiment								System 3
		IS	0.25 mM coronene (normalized to 100)																							System 3 - Naphthalene
		Error	Systematic			0.05
			Noise level			2
	Arm I	Arm I																								Arm I	Arm I
		Time (day)	cis-FAB									trans-FAB									FAB (total)						Time (day)	Naphthalene (Arm I)
			∫Hj-cis	∂Hj-cis	∫Hk-cis	∂Hk-cis	Fcis	∂Fcis	[cis-FAB]	∂[cis-FAB]	%∂[cis-FAB]	∫Hj-trans	∂Hj-trans	∫Hk-trans	∂Hk-trans	Ftrans	∂Ftrans	[trans-FAB]	∂[trans-FAB]	%∂[trans-FAB]	[FAB] (I)	∂[FAB] (I)	%∂[FAB] (I)					∫Ha	∂Ha	∫Hb	∂Hb	N	∂N	[Naphthalene] (I)	∂[Naphthalene] (I)	%∂[Naphthalene] (I)
	Forward transport (530 nm)	0	600.93	32.0465	1329.2	68.46	321.688	12.5982	9.65065	0.774084	8.02105	74.55	5.7275	110.44	7.522	30.8317	1.57573	0.92495	0.0801669	8.66716	10.5756	0.778224	7.35867			Forward transport (530 nm)	0	916.39	47.8195	920.16	48.008	918.275	33.8802	6.88706	0.544961	7.91282
		0.375	444.9	24.245	889.18	46.459	222.347	8.73413	6.6704	0.535423	8.02686	66.37	5.3185	103.34	7.167	28.285	1.48747	0.84855	0.0742933	8.75532	7.51895	0.540553	7.18921				0.375	844.28	44.214	844.78	44.239	844.53	31.2729	6.33398	0.501594	7.9191
		0.916667	406.62	22.331	842.46	44.123	208.18	8.24202	6.2454	0.502257	8.04204	63.15	5.1575	107.55	7.3775	28.45	1.50025	0.8535	0.0748007	8.764	7.0989	0.507797	7.15318				0.916667	915.94	47.797	916.19	47.8095	916.065	33.802	6.87049	0.543661	7.91299
		2	394.14	21.707	814.1	42.705	201.373	7.9842	6.0412	0.486008	8.04489	58.89	4.9445	94.31	6.7155	25.5333	1.3899	0.766	0.0679246	8.86744	6.8072	0.490731	7.20901				2	901.37	47.0685	906.6	47.33	903.985	33.375	6.77989	0.536558	7.91396
		3	399.32	21.966	820.08	43.004	203.233	8.0482	6.097	0.490353	8.04253	56.88	4.844	89.1	6.455	24.33	1.34507	0.7299	0.0651059	8.91984	6.8269	0.494656	7.24569				3	922.07	48.1035	920.61	48.0305	921.34	33.9885	6.91005	0.546763	7.91258
		5	400.6	22.03	834.56	43.728	205.86	8.16064	6.1758	0.496815	8.04454	55.02	4.751	90.68	6.534	24.2833	1.34645	0.7285	0.0650547	8.92996	6.9043	0.501056	7.25716				5	967.53	50.3765	969.92	50.496	968.725	35.6638	7.26544	0.57463	7.90908
		7	427.27	23.3635	877.13	45.8565	217.4	8.57754	6.522	0.524066	8.03536	58.67	4.9335	96.06	6.803	25.7883	1.4006	0.77365	0.0685443	8.85986	7.29565	0.52853	7.24445				7	978.75	50.9375	991.84	51.592	985.295	36.2504	7.38971	0.584377	7.90798
		10	402.89	22.1445	836.2	43.81	206.515	8.18144	6.19545	0.498319	8.04331	62.12	5.106	91.23	6.5615	25.5583	1.38569	0.76675	0.0678885	8.85406	6.9622	0.502922	7.22361				10	914.5	47.725	904.63	47.2315	909.565	33.5726	6.82174	0.53984	7.91353
		15	387.87	21.3935	830.58	43.529	203.075	8.08369	6.09225	0.490589	8.05267	57.89	4.8945	91.46	6.573	24.8917	1.36586	0.74675	0.0664186	8.89435	6.839	0.495064	7.23884				15	854.34	44.717	847.87	44.3935	851.105	31.5055	6.38329	0.505461	7.91851
		20	382.83	21.1415	812.91	42.6455	199.29	7.93306	5.9787	0.481446	8.05268	53.97	4.6985	88.21	6.4105	23.6967	1.32466	0.7109	0.0636837	8.95818	6.6896	0.485639	7.25962				20	844.63	44.2315	832.44	43.622	838.535	31.0617	6.28901	0.498071	7.9197
	Reverse transport (400 nm)	21	54.18	4.709	98.44	6.922	25.4367	1.39532	0.7631	0.0678645	8.89327	465.27	25.2635	872.09	45.6045	222.893	8.6891	6.6868	0.535766	8.0123	7.4499	0.540047	7.24905			Reverse transport (400 nm)	21	903.16	47.158	793.23	41.6615	848.195	31.4625	6.36146	0.50396	7.92207
		23	48.63	4.4315	112.31	7.6155	26.8233	1.4685	0.8047	0.0715109	8.88665	494.9	26.745	938.5	48.925	238.9	9.29299	7.167	0.573948	8.00821	7.9717	0.578386	7.25549				23	675.93	35.7965	662.41	35.1205	669.17	25.0741	5.01877	0.39848	7.93979
		26	51.2	4.56	136.35	8.8175	31.2583	1.65447	0.93775	0.0822951	8.77581	535.03	28.7515	1085.83	56.2915	270.143	10.5348	8.1043	0.649396	8.01298	9.04205	0.65459	7.23939				26	645.79	34.2895	606.29	32.3145	626.04	23.5584	4.6953	0.373153	7.94738
		30	47.44	4.372	153.54	9.677	33.4967	1.7698	1.0049	0.0881312	8.77014	603.83	32.1915	1200.09	62.0045	300.653	11.6438	9.0196	0.721562	7.99993	10.0245	0.726924	7.25148				30	682	36.1	643.77	34.1885	662.885	24.8599	4.97164	0.394813	7.94131
		36	50.33	4.5165	162.91	10.1455	35.54	1.8509	1.0662	0.0930241	8.72483	615.61	32.7805	1196.01	61.8005	301.937	11.6594	9.0581	0.724146	7.99446	10.1243	0.730097	7.21133				36	596.78	31.839	600.1	32.005	598.44	22.5723	4.4883	0.356889	7.95154
		40	74.67	5.7335	158.33	9.9165	38.8333	1.90912	1.165	0.0996527	8.55388	615.66	32.783	1189.96	61.498	300.937	11.615	9.0281	0.721665	7.99354	10.1931	0.728513	7.14712				40	644.51	34.2255	600.12	32.006	622.315	23.4295	4.66736	0.370973	7.94824
		45	70.98	5.549	172.79	10.6395	40.6283	1.99993	1.21885	0.104303	8.55752	647	34.35	1327.58	68.379	329.097	12.7537	9.8729	0.789945	8.00115	11.0917	0.796802	7.18373				45	667.34	35.367	617.09	32.8545	642.215	24.1363	4.81661	0.382685	7.94511
	Arm II	Arm II																								Arm II	Arm II
		Time (day)	cis-FAB									trans-FAB									FAB (total)						Time (day)	Naphthalene (Arm II)
			∫Hj-cis	∂Hj-cis	∫Hk-cis	∂Hk-cis	Fcis	∂Fcis	[cis-FAB]	∂[cis-FAB]	%∂[cis-FAB]	∫Hj-trans	∂Hj-trans	∫Hk-trans	∂Hk-trans	Ftrans	∂Ftrans	[trans-FAB]	∂[trans-FAB]	%∂[trans-FAB]	[FAB] (II)	∂[FAB] (II)	%∂[FAB] (II)					∫Ha	∂Ha	∫Hb	∂Hb	N	∂N	[Naphthalene] (I)	∂[Naphthalene] (I)	%∂[Naphthalene] (I)
	Forward transport (400 nm)	0	76	5.8	158.57	9.9285	39.095	1.91641	1.17285	0.100228	8.5457	602.7	32.135	1120.6	58.03	287.217	11.0556	8.6165	0.688331	7.98852	9.78935	0.69559	7.10558			Forward transport (400 nm)	0	888.77	46.4385	881.09	46.0545	884.93	32.7015	6.63697	0.525353	7.91554
		0.375	82.3	6.115	137.04	8.852	36.5567	1.79313	1.0967	0.0937404	8.54749	579.33	30.9665	1112.71	57.6355	282.007	10.9046	8.4602	0.676562	7.997	9.5569	0.683026	7.14694				0.375	815.38	42.769	811.18	42.559	813.28	30.1681	6.0996	0.483217	7.92212
		0.916667	72.65	5.6325	137.46	8.873	35.0183	1.75163	1.05055	0.0903841	8.60351	584.14	31.207	1119.3	57.965	283.907	10.972	8.5172	0.681032	7.99596	9.56775	0.687004	7.18041				0.916667	764.64	40.232	769.28	40.464	766.96	28.5305	5.7522	0.455979	7.92704
		2	80.38	6.019	149.96	9.498	38.39	1.8741	1.1517	0.0982875	8.53412	577.1	30.855	1106.09	57.3045	280.532	10.8472	8.41595	0.673019	7.99694	9.56765	0.680158	7.10893				2	707.02	37.351	713.92	37.696	710.47	26.5334	5.32852	0.422762	7.93394
		3	69.17	5.4585	113.1	7.655	30.3783	1.56697	0.91135	0.0792439	8.69522	559.03	29.9515	1104.55	57.2275	277.263	10.7653	8.3179	0.665823	8.0047	9.22925	0.670522	7.26519				3	651.57	34.5785	636.18	33.809	643.875	24.1802	4.82906	0.383609	7.94375
		5	83.46	6.173	166.61	10.3305	41.6783	2.00572	1.25035	0.106213	8.49465	619.95	32.9975	1130.41	58.5205	291.727	11.1971	8.7518	0.698676	7.98322	10.0022	0.706703	7.06551				5	681	36.05	669.68	35.484	675.34	25.2919	5.06505	0.402107	7.93886
		7	75.71	5.7855	166.29	10.3145	40.3333	1.97105	1.21	0.103299	8.53708	610.16	32.508	1105.51	57.2755	285.945	10.9763	8.57835	0.684845	7.98341	9.78835	0.692592	7.07568				7	680.34	36.017	671.22	35.561	675.78	25.3072	5.06835	0.402365	7.93877
		10	79.06	5.953	152.54	9.627	38.6	1.88648	1.158	0.0988618	8.53729	607.52	32.376	1133.55	58.6775	290.178	11.1695	8.70535	0.695427	7.9885	9.86335	0.702419	7.1215				10	661.9	35.095	654.11	34.7055	658.005	24.6786	4.93504	0.391913	7.94143
		15	74.75	5.7375	173.9	10.695	41.4417	2.0228	1.24325	0.106096	8.53375	608.75	32.4375	1074.84	55.742	280.598	10.7489	8.41795	0.67172	7.97961	9.6612	0.680047	7.03895				15	608.24	32.412	600.71	32.0355	604.475	22.786	4.53356	0.360438	7.95044
		20	67.81	5.3905	188.73	11.4365	42.7567	2.1072	1.2827	0.10981	8.56089	652.66	34.633	1195.26	61.763	307.987	11.8017	9.2396	0.737338	7.98019	10.5223	0.74547	7.08467				20	671.79	35.5895	666.2	35.31	668.995	25.067	5.01746	0.398374	7.93975
	Reverse transport (530 nm)	21	601.1	32.055	1212.28	62.614	302.23	11.7237	9.0669	0.725619	8.00295	77.92	5.896	148.71	9.4355	37.7717	1.85436	1.13315	0.0968841	8.54998	10.2001	0.732059	7.17701			Reverse transport (530 nm)	21	762.18	40.109	774.84	40.742	768.51	28.586	5.76382	0.456893	7.92691
		23	549.85	29.4925	1106.18	57.309	276.005	10.7421	8.28015	0.663175	8.00922	65.82	5.291	125.25	8.2625	31.845	1.63523	0.95535	0.0829385	8.68147	9.2355	0.668341	7.23666				23	811.03	42.5515	823.47	43.1735	817.25	30.3092	6.12937	0.485554	7.92176
		26	564.29	30.2145	1172.37	60.6185	289.443	11.2885	8.6833	0.695806	8.01316	70.57	5.5285	128.48	8.424	33.175	1.67935	0.99525	0.0859754	8.63857	9.67855	0.701098	7.24383				26	928.5	48.425	942.67	49.1335	935.585	34.493	7.01689	0.555144	7.91154
		30	537.28	28.864	1174.47	60.7235	285.292	11.2057	8.55875	0.686984	8.02669	62.13	5.1065	104.09	7.2045	27.7033	1.47178	0.8311	0.0730349	8.78774	9.38985	0.690856	7.35747				30	892.46	46.623	903.16	47.158	897.81	33.1571	6.73357	0.532928	7.91449
		36	469.66	25.483	1071.35	55.5675	256.835	10.1887	7.70505	0.619944	8.04594	67.05	5.3525	91.19	6.5595	26.3733	1.41103	0.7912	0.0697086	8.8105	8.49625	0.623851	7.34266				36	901.14	47.057	880.74	46.037	890.94	32.9157	6.68205	0.528893	7.91513
		40	501.98	27.099	1068.16	55.408	261.69	10.28	7.8507	0.63017	8.02693	60.48	5.024	115.22	7.761	29.2833	1.54087	0.8785	0.0769316	8.75716	8.7292	0.634849	7.2727				40	857.36	44.868	877.33	45.8665	867.345	32.0814	6.50509	0.515017	7.91715
		45	470.82	25.541	1008.54	52.427	246.56	9.71959	7.3968	0.594235	8.03368	57.73	4.8865	81.95	6.0975	23.28	1.30232	0.6984	0.0625817	8.96073	8.0952	0.597521	7.38118				45	852.27	44.6135	882.33	46.1165	867.3	32.0823	6.50475	0.514999	7.91728

## Sheet: System 1 UV
	System 1 - UV
	Arm I				light switching on day 20	Arm II
	Arm I	Time (days)	Max Abs (a.u.)	Concentration (mM)		Arm II	Time (days)	Max Abs (a.u.)	Concentration (mM)
	Forward transport (530 nm)	0	1.15247	9.0857		Forward transport (400 nm)	0	0.686985	9.0857
		0.5	1	7.8904			0.5	0.686985	9.0857
		2	0.98	7.73361			2	0.7028	9.30029
		5	0.957	7.55329			5	0.735	9.73721
		10	0.961	7.58465			10	0.76	10.0764
		15	0.95368	7.52727			15	0.752	9.96789
		20	0.96	7.57681			20	0.755	10.0086
	Reverse transport (400 nm)	23	0.684318	9.04951		Reverse transport (530 nm)	23	1.10239	8.69314
		26	0.752176	9.97028			26	1.03605	8.17302
		29	0.779853	10.3458			29	0.998958	7.88223
		32	0.816823	10.8475			32	0.979141	7.72687
		35	0.830955	11.0392			35	0.962474	7.59621
		40	0.837815	11.1323			40	0.950621	7.50328

## Sheet: System 2 UV
	System 2 - UV
	Arm I				light switching on day 20	Arm II
	Arm I	Time (days)	Max Abs (a.u.)	Concentration (mM)		Arm II	Time (days)	Max Abs (a.u.)	Concentration (mM)
	Forward transport (530 nm)	0	0.73402	9.72392		Forward transport (400 nm)	0	0.73402	9.72392
		0.5	0.971068	7.66358			0.5	0.734	9.72365
		3	0.891932	7.04318			3	0.748695	9.92304
		6	0.897702	7.08841			6	0.766101	10.1592
		9	0.869564	6.86782			9	0.812237	10.7852
		12	0.858543	6.78142			12	0.842193	11.1917
		15	0.867987	6.85546			15	0.833815	11.078
		20	0.879135	6.94285			20	0.829576	11.0205
	Reverse transport (400 nm)	21	0.523494	6.86729		Reverse transport (530 nm)	21	1.42137	11.1938
		23	0.554201	7.28395			23	1.41405	11.1364
		26	0.575632	7.57475			26	1.32499	10.4382
		29	0.601008	7.91908			29	1.28096	10.093
		35	0.63929	8.43852			35	1.20185	9.47282
		45	0.688183	9.10196			45	1.1503	9.0687

## Sheet: System 3 UV
	System 3 - UV
	Arm I				light switching on day 20	Arm II
	Arm I	Time (days)	Max Abs (a.u.)	Concentration (mM)		Arm II	Time (days)	Max Abs (a.u.)	Concentration (mM)
	Forward transport (530 nm)	0.38	0.9	7.12		Forward transport (400 nm)	0.38	0.9	7.12
		2	0.83	6.55			2	0.83	6.55
		5	0.84	6.63			5	0.84	6.63
		10	0.87	6.87			10	0.87	6.87
		15	0.88	6.96			15	0.88	6.96
		20	0.88	6.92			20	0.88	6.92
	Reverse transport (400 nm)	21	0.54	7.11		Reverse transport (530 nm)	21	0.54	7.11
		23	0.61	8.02			23	0.61	8.02
		26	0.66	8.71			26	0.66	8.71
		30	0.66	8.67			30	0.66	8.67
		36	0.68	9.02			36	0.68	9.02
		40	0.69	9.08			40	0.69	9.08
		45	0.71	9.46			45	0.71	9.46
